# Supplementary material for: FT-NIR Spectroscopy for the Non-Invasive Study of Binders and Multi-Layered Structures in Ancient Paintings: Artworks of the Lombard Renaissance as Case Studies
Source: Sensors (Basel). 2022 Mar 6;22(5):2052. doi: 10.3390/s22052052 (PMC8914679; doi:10.3390/s22052052)
Supplement: Supplementary file 1 [file sensors-22-02052-s001.zip]

Archive with 1 entries (1 files):
- sensors-1556761-supplementary.pdf
